# Supplementary material for: Discovery of Antimicrobial Oligoindoles from a Cold-Seep-Derived Halomonas Strain
Source: Mar Drugs. 2025 Dec 26;24(1):16. doi: 10.3390/md24010016 (PMC12842680; doi:10.3390/md24010016)
Supplement: Supplementary file 1 [file marinedrugs-24-00016-s001.zip]

Archive with 1 entries (1 files):
- 20251205-marine drugs-SI.pdf
